# Supplementary material for: Effects of sample handling and cultivation bias on the specificity of bacterial communities in keratose marine sponges
Source: Front Microbiol. 2014 Nov 18;5:611. doi: 10.3389/fmicb.2014.00611 (PMC4235377; doi:10.3389/fmicb.2014.00611)
Supplement: Supplementary file 1 [file Presentation_1.ZIP]

Archive with 15 entries (14 files):
- Supplementary Material/
- Supplementary Material/Appendices_ File List and Legends.DOCX
- Supplementary Material/Appendix S1.DOCX
- Supplementary Material/Appendix S2.DOCX
- Supplementary Material/Appendix S3.PDF
- Supplementary Material/Appendix S4.DOCX
- Supplementary Material/Appendix S5.PDF
- Supplementary Material/Appendix S6.XLSX
- Supplementary Material/Appendix S7.DOCX
- Supplementary Material/Figure S1.PDF
- Supplementary Material/Figure S2.PDF
- Supplementary Material/Figure S3.PDF
- Supplementary Material/Figure S4.PDF
- Supplementary Material/Table S1.DOCX
- Supplementary Material/Table S2.XLSX
