# Supplementary material for: Effects of sample handling and cultivation bias on the specificity of bacterial communities in keratose marine sponges
Source: Front Microbiol. 2014 Nov 18;5:611. doi: 10.3389/fmicb.2014.00611 (PMC4235377; doi:10.3389/fmicb.2014.00611)
Supplement: Supplementary file 1 [file Presentation_1.ZIP › Supplementary Material/Table S2.XLSX]

## Sheet: Table S2a
Table S2A Taxonomic composition of rare OTUs1 found exclusively in Ircinia variabilis
Phylum	Number of OTUs	Number of sequences	Class	Number of OTUs	Number of sequences
Acidobacteria	11	59	Acidobacteria-6	4	33
			Chloracidobacteria	1	3
			Sva0725	6	23
Actinobacteria	17	48	Acidimicrobiia	13	35
			Actinobacteria	2	3
			Rubrobacteria	1	8
			Thermoleophilia	1	2
AncK6	1	4	na	1	4
Bacteroidetes	19	45	Flavobacteriia	5	11
			Sphingobacteriia	14	34
Chlamydiae	3	8	Chlamydiia	3	8
Chloroflexi	3	40	Anaerolineae	2	38
			SAR202	1	2
Cyanobacteria	4	14	unknown	1	1
			Oscillatoriophycideae	1	2
			Synechococcophycideae	2	11
Firmicutes	1	1	Bacilli	1	1
Gemmatimonadetes	1	23	Gemm-2	1	23
Lentisphaerae	1	1	Lentisphaeria	1	1
Planctomycetes	10	36	C6	1	6
			Phycisphaerae	1	2
			Planctomycetia	8	28
Poribacteria	2	18	na	2	18
Proteobacteria	81	325	Alphaproteobacteria	30	88
			Betaproteobacteria	2	5
			Deltaproteobacteria	8	18
			Epsilonprotoebacteria	1	4
			Gammaproteobacteria	40	210
Tenericutes	1	2	Mollicutes	1	2
TM6	1	2	SJA-4	1	2
TM7	1	3	TM7-1	1	3
Verrucomicrobia	3	7	Verrucomicrobiae	3	7
Total	160	636	Total	160	636
1Rare OTUs are defined as those containing less than 50 sequences across the whole data set.
na - not applicable.

## Sheet: Table S2b
Table S2B Taxonomic composition of rare OTUs1 found exclusively in Sarcotragus spinosulus
Phylum	Number of OTUs	Number of sequences	Class	Number of OTUs	Number of sequences
Acidobacteria	4	38	Acidobacteria	1	2
			Solibacteres	2	33
			Sva0725	1	3
Actinobacteria	2	6	Acidimicrobiia	2	6
Bacteroidetes	9	12	Bacteroidia	1	1
			Flavobacteriia	7	10
			Sphigobacteriia	1	1
Chloroflexi	16	167	Anaerolinea	3	20
			Ktedonobacteria	1	4
			SAR202	9	103
			TK17	3	40
Firmicutes	3	14	Bacilli	1	8
			Clostridia	1	2
			Erysipelotrichi	1	4
Gemmatimonadetes	1	7	Gemm-2	1	7
PAUC34f	1	4	na	1	4
Planctomycetes	1	2	Planctomycetia	1	2
Poribacteria	3	6	na	3	6
Proteobacteria	38	97	Alphaproteobacteria	12	26
			Betaproteobacteria	1	2
			Deltaproteobacteria	5	9
			Epsilonproteobacteria	1	1
			Gammaproteobacteria	19	59
Spirochaetes	1	2	Leptospirae	1	2
TM6	1	4	SJA-4	1	4
Verrucomicrobia	6	9	Methylacidiphilae	1	3
			Opitutae	1	2
			Verrucomicrobiae	4	4
Total	86	368	Total	86	368
1Rare OTUs are defined as those containing less than 50 sequences across the whole data set.
na - not applicable.
